# Supplementary material for: Quantifying years of life lost in Australia: a multiple cause of death analysis
Source: Int J Epidemiol. 2025 Jan 26;54(1):dyae177. doi: 10.1093/ije/dyae177 (PMC11769717; doi:10.1093/ije/dyae177)
Supplement: dyae177_Supplementary_Data [file dyae177_supplementary_data.zip]

Archive with 1 entries (1 files):
- 0d2d9_ije-2024-03-0293-File005.docx
